# Supplementary material for: Patient roadmap and economic burden of chronic tick-borne illness and post-treatment Lyme disease syndrome in Ireland, and public health issues arising
Source: Front Public Health. 2026 Jun 10;14:1667043. doi: 10.3389/fpubh.2026.1667043 (PMC13290999; doi:10.3389/fpubh.2026.1667043)
Supplement: Supplementary file 1 [file Supplementary_file_1.xlsx]

## Sheet: Data Dictionary
Con	Descripton	Mnemoic	Definition/ Question	Data type	valid range	Code	Label
1	Patients assigned number	Number	Number assigned to each patient	Numeric	{1..301}	{0000..9999}	Assigned number according to order entry
2	Patients age in years	AGE	Age in years of each patient	Numeric	({0..99}	{0000..9999}	Number of years reported by patient
3	Patients gender	Gender	Gender of each patient	Character	Alpha	0	Male
						1	Female
						2	Other
4	Date of questionnaire	Date	Date the patient filled out the questionnaire	Character	{mm/yy}	{0000..9999}	Date the questionnaire was completed
5	Persistent	Persistent	Persistent symptoms	Character	alphanumeric	1	Yes
6	County of residence	County	If you reside in Ireland please state the County that you live in	Character	alphanumeric	1	Wexford
						2	Dublin
						3	Kerry
						4	Donegal
						5	Cork
						6	Clare
						7	Meath
						8	Wicklow
						9	Galway
						10	Wexford
						11	Louth
						12	Mayo
						13	Waterford
						14	Westmeath
						15	Laoise
						16	Sligo
						17	Longford
						18	Cavan
						19	Tipperary
						20	Limerick
						21	Leitrim
						22	Fermanagh
						23	Offaly
						24	Kilkenny
						25	Carlow
						26	Roscommon
						27	Derry
						28	Monaghan
						29	Antrim
						30	Wexfprd
						31	Leitrium
						32	Aran Island
						33	Kildare
						34	Laois
						35	Down, NI
7	Residence Outside of Ireland	Outside	If you reside outside Ireland please state where:	Character	alphanumeric	1	England
						2	UK
						3	Scotland
						4	Down, NI
						5	Armagh, NI
						6	Northern Ire
						7	Antrim, NI
						8	USA
						9	Derry, NI
						10	Down. NI
						11	Belfast, NI
						12	London, UK
						13	New Zealand
						14	Wales
						15	Germany
						16	Hungary
8	Outdoor hobbies and activities	Outdoor	Do you engage in outdoor hobbies and activities?	Character	Alphanumeric	0	No
						1	Yes
9	Previously diagnosed conditions	Prev.CI	Were you diagnosed previously with a chronic illness? eg. arthritis, heart problems, depression,	Character	Alphanumeric	0	No
						1	Yes
10	Specify diagnosed conditions	Specify	If yes please specify / list which illness(es).	Character	alphabetic	Diagnosed Conditions	Other diagnosied conditons reported by patient
11	Fibromyalgia	Fibromyalgia	Were you diagnosed with Fibromyalgia?	Character	Alphanumeric	0	No
						1	Yes
12	Myalgic encephalomyelitis	ME	Were you diagnosed with Myalgic encephalomyelitis?	Character	Alphanumeric	0	No
						1	Yes
13	Wellbeing	Wellbeing	Were you diagnosed with Wellbeing issues?	Character	Alphanumeric	0	No
						1	Yes
14	Pain	Pain	Were you diagnosed with previous Pain syndrome?	Character	Alphanumeric	0	No
						1	Yes
15	Chronic Fatigue	Ch Fatigue	Were you diagnosed with Chronic Fatigue?	Character	Alphanumeric	0	No
						1	Yes
16	Depression	Depress	were you diagnosed with Depression?	Character	Alphanumeric	0	No
						1	Yes
17	Chronic Migrane	Ch Migrane	Were you diagnosed with Chronic Migranes?	Character	Alphanumeric	0	No
						1	Yes
18	Polymyalgia rheumatica	PMR	Were you diagnosed with Polymyalgia rheumatica?	Character	Alphanumeric	0	No
						1	Yes
19	Arthritis	Arthritis	Were you diagnosed with Arthritis?	Character	Alphanumeric	0	No
						1	Yes
20	Psychological	Psychological	Were you diagnosed with a Psychological condition?	Character	Alphanumeric	0	No
						1	Yes
21	Multiple sclerosis	MS	Were you diagnosed with multiple sclerosis?	Character	Alphanumeric	0	No
						1	Yes
22	Motor neuron disorder	MND	Were you diagnosed with motor neuron disorder?	Character	Alphanumeric	0	No
						1	Yes
23	Cardiac conditions	Cardiac	were you diagnosed with a Cardiac condition?	Character	Alphanumeric	0	No
						1	Yes
24	Chronic Pain	Chronic Pain	Were you diagnosed with Chronic Pain?	Character	Alphanumeric	0	No
						1	Yes
25	Irritable bowel syndrome	IBS	were you diagnosed with irritable bowel syndrome?	Character	Alphanumeric	0	No
						1	Yes
26	Glandular Fever	Glandular F	Were you diagnosed with Glandular Fever?	Character	Alphanumeric	0	No
						1	Yes
27	Digestive conditions	Digestive	Were you diagnosed with a Digestive condition?	Character	Alphanumeric	0	No
						1	Yes
28	Recall of tick bite	Recall	Do you recall getting a tick bite?	Character	Alphanumeric	0	No
						1	Yes
29	When was patient exposed	When	If yes how long ago in months ?	Character	{01..516}	{0000..9999}	How long ago was exposure in months reported by patient
30	where was patient exposed to the Tick	Area	If yes, do you recall the location /area?	Character	alphabetic	Location	Location of exposure reported by patient
31	Time between bite and symptoms	Interval	If yes, what is the interval between the bite and the onset of your symptoms in weeks?	character	{0..480}	{0000..9999}	Interval between the bite and symptoms onset in weeks
32	GP visit	GP	Did you visit your GP with these symptoms?	Character	Alphanumeric	0	No
						1	Yes
33	Satisfied after visit	Sat	If yes were you satisfied with the outcome of your visit?	Character	Alphanumeric	0	No
						1	Yes
34	Visit with another consultant	Consul	Did you visit another consultant with these symptoms?	Character	Alphanumeric	0	No
						1	Yes
35	Satisfied after visit	Sat	If yes were you satisfied with the outcome of your visit?	Character	Alphanumeric	0	No
						1	Yes
36	Number of doctors you have visited	Number	How many doctor visits have you had to address your ongoing symptoms?	Numeric	{1..104}	{0000..9999}	Number of doctor visits reported by patient
37	Rate the treatment and care	Rate (1-10)	How would you rate the treatment and the care that you have received for your doctor	Numeric	{1..10}	{0000..9999}	Rating of the treatment and care received by the patient
38	Working	Working	Are you working?	Character	Alphanumeric	0	No
						1	Yes
39	Sick Leave	Sick Leave	Are you on sick leave?	Character	Alphanumeric	0	No
						1	Yes
40	Retired	Retired	Are you retired?	Character	Alphanumeric	0	No
						1	Yes
41	Caring responsibilies	Caring res	Do you have caring responsibilites?	Character	Alphanumeric	0	No
						1	Yes
42	Unemployed	Unemplo	Are you unemployed?	Character	Alphanumeric	0	No
						1	Yes
43	Other employment status	Other	Do you have another type of employment status?	Character	Alphanumeric	0	No
						1	Yes
44	Affect on emplyment statue	Impact	Have your symptoms affected your employment status?	Character	Alphanumeric	0	No
						1	Yes
						2	Unsure
45	Bulls Eye rash	Bulls Eye	Have you experienced a red expanding circular rash? (Bulls Eye)	Character	Alphanumeric	0	No
						1	Yes
						2	Unsure
46	Unexplained Rash	Rash	Have you experienced an unexplained rash across your body?	Character	Alphanumeric	0	No
						1	Yes
						2	Unsure
47	Unexplained fevers/chills/sweats	Sweats	Have you experience unexplained fevers/chills / sweats in the last six months?	Character	Alphanumeric	0	No
						1	Yes
48	Sore throat	Sore throat	In the last six months have you been complaining of a sore throat?	Character	Alphanumeric	0	No
						1	Yes
49	Headache	Headac	In the last six months are you experiencing unexplained headaches?	Character	Alphanumeric	0	No
						1	Yes
50	Swollen glands	Swglands	Have you experienced swollen glands in the last six months?	Character	Alphanumeric	0	No
						1	Yes
						2	unsure
51	Severe Fatigue	Sev Fat	In the last six months are you experiencing unexplained severe fatigue not relieved by rest?	Character	Alphanumeric	0	No
						1	Yes
52	Rate the fatigue	Rate	If yes, how would you rate the level of severe fatigue that you have experienced in the last six months?	Numeric	{1..10}	{0000..9999}	Rating of fatigue over the last 6 months
53	Rate symptoms today	Sympt2day	How would you rate how you are feeling today regarding your symptoms?	Numeric	{1..10}	{0000.9999}	Rating of how patient is feeling today with regard to symptoms
54	Chest Pain	Chest P.	Have you experienced unexplained chest pain in the last six months?	Character	Alphanumeric	0	No
						1	Yes
55	Shortness of breath	ShortB	Have you experienced unexplained shortness of breath in the last six months?	Character	Alphanumeric	0	No
						1	Yes
56	Heart Palpitations	Palpit	Have you experienced unexplained heart palpitations in the last six months?	Character	Alphanumeric	0	No
						1	Yes
57	Lightheadedness	Lighthead.	When you stand up from sitting do you experience “lightheadedness” over the last six months?	Character	Alphanumeric	0	No
						1	Yes
58	Unexplained Joint pain	JointP	Are you experiencing unexplained pain in your joints in the last six months?	Character	Alphanumeric	0	No
						1	Yes
59	Pain moving to different joints	Moving	If yes, does the pain move to different joints?	Character	Alphanumeric	0	No
						1	Yes
60	Intensity of pain	Intensity	If yes does the intensity of the pain change from day to day?	Character	Alphanumeric	0	No
						1	Yes
61	Unexplained joint swelling	JointSw	Are you experiencing unexplained swelling in your joints in the last six months?	Character	Alphanumeric	0	No
						1	YES
62	Muscle weakness	MuscW.le	Have you experienced weakness in your muscles in the last six months?	Character	Alphanumeric	0	No
						1	Yes
63	Muscle pain	MuscP	Have you experienced muscle pain in the last six months?	Character	Alphanumeric	0	No
						1	Yes
64	Rate the muscles or joint pain	Rate	How would you rate the pain in your joints or muscles in the last six months?	Numeric	{1..10}	{0000..9999}	rating of patients joint or muscle pain over the last 6 months
65	Facial tingling or paralysis	Facial	Have your experienced tingling in your face / facial paralysis? (Bell’s Palsy)	Character	Alphanumeric	0	No
						1	Yes
66	Unexplained tingling in arms and hands	ArmHan	Have you experienced an unexplained tingling sensation in yourarms and hand in the last six months?	Character	Alphanumeric	0	No
						1	Yes
67	Unexplained numbness in arms or hands	Numbn	Have you experienced unexplained numbness in your arms and hands in the last six months?	Character	Alphanumeric	0	No
						1	Yes
68	Unexplained difficulty with concentration	Concen	Have you experienced unexplained difficulty with your concentration in the last six months?	Character	Alphanumeric	0	No
						1	Yes
69	Unexplained sleep disturbance	Sleep	Have you experienced unexplained sleep disturbance in the last in the last 6 months	Character	Alphanumeric	0	No
						1	Yes
70	Unexplained vision problems	Vision	Have you experienced unexplained problems with your eyes / your vision in the last 6 months?	Character	Alphanumeric	0	no
						1	yes
71	Unexplained neck stiffness	Neck	Have you experienced unexplained neck stiffness in the last six months?	Character	Alphanumeric	0	No
						1	Yes
72	Unexplained Tinnitus	Tinnit	Have you experienced unexplained tinnitus (ringing in your ears) in the last 6 months	Character	Alphanumeric	0	No
						1	Yes
73	Changes in personality	Person	Have you or your family noticed changes in your personality in the last six months?	Character	Alphanumeric	0	No
						1	Yes
74	Low mood due to symptoms	Mood	Do you feel “down” or in low mood because of your symptoms?	Character	Alphanumeric	0	No
						1	Yes
75	Rate mood due to symptoms	Rate	If yes how would you rate your overall mood because of your symptoms?	Numeric	{1..10}	{0000..9999}	Rating of patients overall mood due to their symptoms
76	Bouts of anger due to symptoms	Anger	In the last six months have you experienced bouts of anger because of your symptoms?	Character	Alphanumeric	0	No
						1	Yes
77	Bouts of anxiety due to symptoms	Anxiety	In the last six months have you experienced bouts of anxiety because of your symptoms?	Character	Alphanumeric	0	No
						1	Yes
78	Blood tests to identify lyme like illness	Blood Pr	Did you have any blood tests done previously, specifically to identify a lyme like illness?	Character	Alphanumeric	0	No
						1	Yes
79	Where was it analysed	Where	Where was your blood sample analysed?	Character	Alphabetic	G	germany
						Uk	united kingdom
80	Other	Other
81	Antibiotic therapy	PAnrib	Have you been prescribed antibiotic therapy previously for your current symptoms?	Character	Alphanumeric	0	No
						1	Yes
82	Cefuroxime	Cefuroxime	Which antibiotic have you taken?	Character	Alphanumeric	0	N0
						1	Yes
83	Rifampicin	Rifampicin	Which antibiotic have you taken?	Character	Alphanumeric	0	No
						1	Yes
84	Amoxicillin	AMOX	Which antibiotic have you taken?	Character	Alphanumeric	0	no
						1	yes
85	Doxycycline	Doxycycline	Which antibiotic have you taken?	Character	Alphanumeric	0	No
						1	Yes
86	Flagyl	Flagyl	Which antibiotic have you taken?	Character	Alphanumeric	0	No
						1	Yes
87	Clarithromycin	Clarithromycin	Which antibiotic have you taken?	Character	Alphanumeric	0	No
						1	Yes
88	Azithromycin	Azithromycin	Which antibiotic have you taken?	Character	Alphanumeric	0	No
						1	Yes
89	Plaquenil	Plaquenil	Which antibiotic have you taken?	Character	Alphanumeric	0	No
						1	Yes
90	Bactrim	Bactrim	Which antibiotic have you taken?	Character	Alphanumeric	0	No
						1	Yes
91	Minocycline	Minocycline	Which antibiotic have you taken?	Character	Alphanumeric	0	No
						1	Yes
92	Augmentin	Augmentin	Which antibiotic have you taken?	Character	Alphanumeric	0	No
						1	Yes
93	Vancomycin	Vancomycin	Which antibiotic have you taken?	Character	Alphanumeric	0	No
						1	Yes
94	Penicillin	Penicillin	Which antibiotic have you taken?	Character	Alphanumeric	0	No
						1	Yes
95	Germentin	Germentin	Which antibiotic have you taken?	Character	Alphanumeric	0	No
						1	Yes
96	Duration of treatment in weeks	Durat	If yes for how many weeks did you take the antibiotics?	Character	{0..72}	{0000..9999}	Duration of antibiotic treatment in weeks
97	Improvement of symptoms on antiobiotic treatment	Improv	Did you experience any improvement of your symptoms on antibiotic treatment?	Character	Alphanumeric	0	No
						1	Yes
98	Other treatment methods	Other	Have you resorted to using other treatments to relieve your symptoms eg.(a) Herbal treatment, (b)acupuncture,(c) homeopath, (d)detox treatments, etc. Please list and specify.	Character	Alphanumeric	0	No
						1	Yes
99	Acupuncture	AC	Have you tried this other treatment option to relieve your symptoms?	Character	Alphanumeric	0	no
	Acupuncture	AC	Have you tried this other treatment option to relieve your symptoms?			1	yes
100	Herbal	Herbal	Have you tried this other treatment option to relieve your symptoms?	Character	Alphanumeric	0	No
	Diet	Diet	Have you tried this other treatment option to relieve your symptoms?			1	Yes
101	Diet	Diet	Have you tried this other treatment option to relieve your symptoms?	Character	Alphanumeric	0	No
	Herbal	Herbal	Have you tried this other treatment option to relieve your symptoms?			1	Yes
102	Physiotherapy	Physiothe	Have you tried this other treatment option to relieve your symptoms?	Character	Alphanumeric	0	No
	Herbal	Herbal	Have you tried this other treatment option to relieve your symptoms?			1	Yes
103	Detox	Detox	Have you tried this other treatment option to relieve your symptoms?	Character	Alphanumeric	0	No
	Supplements	Supplements	Have you tried this other treatment option to relieve your symptoms?			1	Yes
104	Supplements	Supplements	Have you tried this other treatment option to relieve your symptoms?	Character	Alphanumeric	0	No
	Detox	Detox	Have you tried this other treatment option to relieve your symptoms?			1	Yes
105	Biomagnetic	Biomagnetic	Have you tried this other treatment option to relieve your symptoms?	Character	Alphanumeric	0	No
	Detox	Detox	Have you tried this other treatment option to relieve your symptoms?			1	Yes
106	Reflexology	Reflexology	Have you tried this other treatment option to relieve your symptoms?	Character	Alphanumeric	0	No
	Reiki	Reiki	Have you tried this other treatment option to relieve your symptoms?			1	Yes
107	Reiki	Reiki	Have you tried this other treatment option to relieve your symptoms?	Character	Alphanumeric	0	No
	Nerve Block	Nerve Bl	Have you tried this other treatment option to relieve your symptoms?			1	Yes
108	Nerve Block	Nerve Bl	Have you tried this other treatment option to relieve your symptoms?	Character	Alphanumeric	0	No
	Nerve Block	Nerve Bl	Have you tried this other treatment option to relieve your symptoms?			1	Yes
109	Salt Clinic	Salt Clinic	Have you tried this other treatment option to relieve your symptoms?	Character	Alphanumeric	0	No
	Salt Clinic	Salt Clinic	Have you tried this other treatment option to relieve your symptoms?			1	Yes
110	Bowen Therapy	Bowen T	Have you tried this other treatment option to relieve your symptoms?	Character	Alphanumeric	0	No
	Bowen Therapy		Have you tried this other treatment option to relieve your symptoms?			1	Yes
111	Yoga	Yoga	Have you tried this other treatment option to relieve your symptoms?	Character	Alphanumeric	0	no
	Homeopathic	Homeopath	Have you tried this other treatment option to relieve your symptoms?			1	yes
112	Homeopathic	Homeopath	Have you tried this other treatment option to relieve your symptoms?	Character	Alphanumeric	0	No
	Yoga	Yoga	Have you tried this other treatment option to relieve your symptoms?			1	Yes
113	Hydrotherapy	Hydrother	Have you tried this other treatment option to relieve your symptoms?	Character	Alphanumeric	0	No
	Hydrotherapy		Have you tried this other treatment option to relieve your symptoms?			1	Yes
114	Infra red sauna	Infra red sauna	Have you tried this other treatment option to relieve your symptoms?	Character	Alphanumeric	0	No
	Chinese Medicine	Chinese Med	Have you tried this other treatment option to relieve your symptoms?			1	Yes
115	Chinese Medicine	Chinese Med	Have you tried this other treatment option to relieve your symptoms?	Character	Alphanumeric	0	No
	Infra red sauna	Infra red sauna	Have you tried this other treatment option to relieve your symptoms?			1	Yes
116	Massage		Have you tried this other treatment option to relieve your symptoms?	Character	Alphanumeric	0	No
	Massage	Massage	Have you tried this other treatment option to relieve your symptoms?			1	Yes
117	Meditation	Meditation	Have you tried this other treatment option to relieve your symptoms?	Character	Alphanumeric	0	No
	Kinesiology	Kinesiology	Have you tried this other treatment option to relieve your symptoms?			1	Yes
118	Kinesiology	Kinesiology	Have you tried this other treatment option to relieve your symptoms?	Character	Alphanumeric	0	No
	Pain Manangement	Pain Man	Have you tried this other treatment option to relieve your symptoms?			1	Yes
119	Pain Manangement	Pain Man	Have you tried this other treatment option to relieve your symptoms?	Character	Alphanumeric	0	No
	Probiotics	Probiotic	Have you tried this other treatment option to relieve your symptoms?			1	Yes
120	Probiotics	Probiotic	Have you tried this other treatment option to relieve your symptoms?	Character	Alphanumeric	0	No
	Medication	Medication	Have you tried this other treatment option to relieve your symptoms?			1	Yes
121	Steroid Injections	Steroid Inj	Have you tried this other treatment option to relieve your symptoms?	Character	Alphanumeric	0	no
	Medication	Medication	Have you tried this other treatment option to relieve your symptoms?			1	yes
122	Medication	Medication	Have you tried this other treatment option to relieve your symptoms?	Character	Alphanumeric	0	No
	Medication	Medication	Have you tried this other treatment option to relieve your symptoms?			1	Yes
123	Craniosacral therapy	Cranio Sacral	Have you tried this other treatment option to relieve your symptoms?	Character	Alphanumeric	0	No
	Craniosacral therapy		Have you tried this other treatment option to relieve your symptoms?			1	Yes
124	Chiropractor	Chiropractor	Have you tried this other treatment option to relieve your symptoms?	Character	Alphanumeric	0	No
						1	yes
125	Counselling	Counselling	Have you tried this other treatment option to relieve your symptoms?	Character	Alphanumeric	0	No
			Have you tried this other treatment option to relieve your symptoms?			1	Yes
126	Optician	Optician	Have you tried this other treatment option to relieve your symptoms?	Character	Alphanumeric	0	No
	Osteopath	Osteopath	Have you tried this other treatment option to relieve your symptoms?			1	Yes
127	Osteopath	Osteopath	Have you tried this other treatment option to relieve your symptoms?	Character	Alphanumeric	0	No
	Nerve Block		Have you tried this other treatment option to relieve your symptoms?			1	Yes
128	Nerve Block	Nerve Block	Have you tried this other treatment option to relieve your symptoms?	Character	Alphanumeric	0	No
	Tapping	Tapping	Have you tried this other treatment option to relieve your symptoms?			1	Yes
129	Tapping	Tapping	Have you tried this other treatment option to relieve your symptoms?	Character	Alphanumeric	0	No
	Tapping	Tapping	Have you tried this other treatment option to relieve your symptoms?			1	Yes
130	CBD Oil	CBD Oil	Have you tried this other treatment option to relieve your symptoms?	Character	Alphanumeric	0	No
	Stem Cell	Stem Cell	Have you tried this other treatment option to relieve your symptoms?			1	Yes
131	Stem Cell	Stem Cell	Have you tried this other treatment option to relieve your symptoms?	Character	Alphanumeric	0	No
	CBD Oil	CBD Oil	Have you tried this other treatment option to relieve your symptoms?			1	Yes
132	A & E	A & E	Have you tried this other treatment option to relieve your symptoms?	Character	Alphanumeric	0	No
	A & E	A & E	Have you tried this other treatment option to relieve your symptoms?			1	Yes
133	Successful treatments	Succe	Have you found any of these treatments successful in relieving your symptoms?	Character	Alphanumeric	0	No
						1	Yes
134	Rate
135	Comments	Comments
134	Blood Results	Blood Results
135	Patient Number	No	Number assigned to each patient	Numeric	{1..301}	{0000..9999}	number assigned to each patient
136	Patient initials	Init	Initals of each patient	Character	alphabetic	Patient Intials	intials reported by the patient
137	Patient MRN	MRN	MRN assigned to each patient	Numeric	{78177..1297155}	{0000..9999}	MRN assigned to each patient
138	Tick Plex	Tick Plex
139	Borrelia afzelii, Borrelia burgdorferi, and Borrelia garinii IgG	b.burg+afz+gar.IgG	Test for Borrelia afzelii, Borrelia burgdorferi, and Borrelia garinii IgG	Character	Alphanumeric	0	N/A
						1	Negative
						2	Positive
						3	Weak Positive
140	Borrelia afzelii, Borrelia burgdorferi, and Borrelia garinii IgM	b.burg+afz+gar+IgM	Test for Borrelia afzelii, Borrelia burgdorferi, and Borrelia garinii IgM	Character	Alphanumeric	0	N/A
Borrelia afzelii, Borrelia burgdorferi, and Borrelia garinii IgM	Borrelia afzelii, Borrelia burgdorferi, and Borrelia garinii IgM	b.burg+afz+gar+IgM	Test for Borrelia afzelii, Borrelia burgdorferi, and Borrelia garinii IgM			1	Negative
Borrelia afzelii, Borrelia burgdorferi, and Borrelia garinii IgM	Borrelia afzelii, Borrelia burgdorferi, and Borrelia garinii IgM	b.burg+afz+gar+IgM	Test for Borrelia afzelii, Borrelia burgdorferi, and Borrelia garinii IgM			2	Positive
Borrelia afzelii, Borrelia burgdorferi, and Borrelia garinii IgM	Borrelia afzelii, Borrelia burgdorferi, and Borrelia garinii IgM	b.burg+afz+gar+IgM	Test for Borrelia afzelii, Borrelia burgdorferi, and Borrelia garinii IgM			3	Weak Positive
151	Borrelia burgdorferi Round Body IgG	B.Burg Round Body IgG	Test for Borrelia burgdorferi Round Body IgG	Character	Alphanumeric	0	N/A
Borrelia burgdorferi Round body IgM	Borrelia burgdorferi Round body IgM	B.Burg Round body IgM	Test for Borrelia burgdorferi Round body IgM			1	Negative
Borrelia burgdorferi Round Body IgG	Borrelia burgdorferi Round Body IgG	B.Burg Round Body IgG	Test for Borrelia burgdorferi Round Body IgG			2	Positive
Borrelia burgdorferi Round body IgM	Borrelia burgdorferi Round body IgM	B.Burg Round body IgM	Test for Borrelia burgdorferi Round body IgM			3	Weak Positive
152	Borrelia burgdorferi Round Body IgG	B.Burg Round Body IgG	Test for Borrelia burgdorferi Round Body IgG	Character	Alphanumeric	0	N/A
Borrelia burgdorferi Round body IgM	Borrelia burgdorferi Round body IgM	B.Burg Round body IgM	Test for Borrelia burgdorferi Round body IgM			1	Negative
Borrelia burgdorferi Round Body IgG	Borrelia burgdorferi Round Body IgG	B.Burg Round Body IgG	Test for Borrelia burgdorferi Round Body IgG			2	Positive
Borrelia burgdorferi Round body IgM	Borrelia burgdorferi Round body IgM	B.Burg Round body IgM	Test for Borrelia burgdorferi Round body IgM			3	Weak Positive
153	Babesiosis M IgG	BaB M IgG	Test for Babesiosis M IgG	Character	Alphanumeric	0	N/A
Babesiosis M IgG	Babesiosis M IgG	BaB M IgG	Test for Babesiosis M IgG			1	Negative
Babesiosis M IgG	Babesiosis M IgG	BaB M IgG	Test for Babesiosis M IgG			2	Positive
154	Babesiosis M IgM	BaB M IgM	Test for Babesiosis M IgM	Character	Alphanumeric	0	N/A
Babesiosis M IgM	Babesiosis M IgM	BaB M IgM	Test for Babesiosis M IgM			1	Negative
Babesiosis M IgM	Babesiosis M IgM	BaB M IgM	Test for Babesiosis M IgM			2	Positve
155	Bartonellosis H IgG	Bart H IgG	Test for Bartonellosis H IgG	Character	Alphanumeric	0	N/A
Bartonellosis H IgM	Bartonellosis H IgM	Bart H IgM	Test for Bartonellosis H IgM			1	Negative
Bartonellosis H IgG	Bartonellosis H IgG	Bart H IgG	Test for Bartonellosis H IgG			2	Positive
156	Bartonellosis H IgM	Bart H IgM	Test for Bartonellosis H IgM	Character	Alphanumeric	0	N/A
Bartonellosis H IgG	Bartonellosis H IgG	Bart H IgG	Test for Bartonellosis H IgG			1	Negative
Bartonellosis H IgM	Bartonellosis H IgM	Bart H IgM	Test for Bartonellosis H IgM			2	Positive
157	Ehrlichiosis C IgG	Ehrl C IgG	Test for Ehrlichiosis C IgG	Character	Alphanumeric	0	N/A
Ehrlichiosis C IgM	Ehrlichiosis C IgM	Ehrl IgM	Test for Ehrlichiosis C IgM			1	Negative
Ehrlichiosis C IgG	Ehrlichiosis C IgG	Ehrl C IgG	Test for Ehrlichiosis C IgG			2	Positive
158	Ehrlichiosis C IgM	Ehrl IgM	Test for Ehrlichiosis C IgM	Character	Alphanumeric	0	N/A
Ehrlichiosis C IgM	Ehrlichiosis C IgM	Ehrl IgM	Test for Ehrlichiosis C IgM			1	Negative
Ehrlichiosis C IgM	Ehrlichiosis C IgM	Ehrl IgM	Test for Ehrlichiosis C IgM			2	Positive
Ehrlichiosis C IgM	Ehrlichiosis C IgM	Ehrl IgM	Test for Ehrlichiosis C IgM			3	Weak Positive
159	Ehrlichiosis C IgM	Ehrl IgM	Test for Ehrlichiosis C IgM	Character	Alphanumeric	0	N/A
Ehrlichiosis C IgG	Ehrlichiosis C IgG	Ehrl C IgG	Test for Ehrlichiosis C IgG			1	Negative
Ehrlichiosis C IgM	Ehrlichiosis C IgM	Ehrl IgM	Test for Ehrlichiosis C IgM			2	Positive
160	Rickettsia Ak IgG	Rick Ak IgG	Test for Rickettsia Ak IgG	Character	Alphanumeric	0	N/A
Rickettsia Ak IgG	Rickettsia Ak IgG	Rick Ak IgG	Test for Rickettsia Ak IgG			1	Negative
Rickettsia Ak IgG	Rickettsia Ak IgG	Rick Ak IgG	Test for Rickettsia Ak IgG			2	Positive
Rickettsia Ak IgG	Rickettsia Ak IgG	Rick Ak IgG	Test for Rickettsia Ak IgG			3	Weak Positive
161	Rickettsia Ak IgM	Rick Ak IgM	Test for Rickettsia Ak IgM	Character	Alphanumeric	0	N/A
Rickettsia Ak IgG	Rickettsia Ak IgG	Rick Ak IgG	Test for Rickettsia Ak IgG			1	Negative
Rickettsia Ak IgM	Rickettsia Ak IgM	Rick Ak IgM	Test for Rickettsia Ak IgM			2	Positive
162	Coxsackievirus IgG	Coxs IgG	Test for Coxsackievirus IgG	Character	Alphanumeric	0	N/A
Coxsackievirus IgM	Coxsackievirus IgM	Coxs IgM	Test for Coxsackievirus IgM			1	Negative
Coxsackievirus IgG	Coxsackievirus IgG	Coxs IgG	Test for Coxsackievirus IgG			2	Positive
163	Coxsackievirus IgM	Coxs IgM	Test for Coxsackievirus IgM	Character	Alphanumeric	0	N/A
Coxsackievirus IgG	Coxsackievirus IgG	Coxs IgG	Test for Coxsackievirus IgG			1	Negative
Coxsackievirus IgM	Coxsackievirus IgM	Coxs IgM	Test for Coxsackievirus IgM			2	Positive
164	Epstein-Barr IgG	Epst B IgG	Test for Epstein-Barr IgG	Character	Alphanumeric	0	N/A
Epstein-Barr IgM	Epstein-Barr IgM	Epst B IgM	Test for Epstein-Barr IgM			1	Negative
Epstein-Barr IgM	Epstein-Barr IgM	Epst B IgM	Test for Epstein-Barr IgM			2	Positive
Epstein-Barr IgM	Epstein-Barr IgM	Epst B IgM	Test for Epstein-Barr IgM			3	Weak Positive
165	Epstein-Barr IgM	Epst B IgM	Test for Epstein-Barr IgM	Character	Alphanumeric	0	N/A
Epstein-Barr IgM	Epstein-Barr IgM	Epst B IgM	Test for Epstein-Barr IgM			1	Negative
Epstein-Barr IgM	Epstein-Barr IgM	Epst B IgM	Test for Epstein-Barr IgM			2	Positve
Epstein-Barr IgM	Epstein-Barr IgM	Epst B IgM	Test for Epstein-Barr IgM			3	Weak Positive
166	Human Parvovirus IgG	Hum Par IgG	Test for Human Parvovirus IgG	Character	Alphanumeric	0	N/a
Human Parvovirus IgM	Human Parvovirus IgM	Hum Par IgM	Test for Human Parvovirus IgM			1	Negative
Human Parvovirus IgG	Human Parvovirus IgG	Hum Par IgG	Test for Human Parvovirus IgG			2	Positive
167	Human Parvovirus IgM	Hum Par IgM	Test for Human Parvovirus IgM	Character	Alphanumeric	0	N/A
Human Parvovirus IgG	Human Parvovirus IgG	Hum Par IgG	Test for Human Parvovirus IgG			1	Negative
Human Parvovirus IgM	Human Parvovirus IgM	Hum Par IgM	Test for Human Parvovirus IgM			2	Positive
168	Mycoplasma pneumoniae IgG	Mycop Pneu IgG	Test for Mycoplasma pneumoniae IgG	Character	Alphanumeric	0	N/A
Mycoplasma pneumoniae IgG	Mycoplasma pneumoniae IgG	Mycop Pneu IgG	Test for Mycoplasma pneumoniae IgG			1	Negative
Mycoplasma pneumoniae IgG	Mycoplasma pneumoniae IgG	Mycop Pneu IgG	Test for Mycoplasma pneumoniae IgG			2	Positive
Mycoplasma pneumoniae IgG	Mycoplasma pneumoniae IgG	Mycop Pneu IgG	Test for Mycoplasma pneumoniae IgG			3	Weak Positive
169	Mycoplasma pneumoniae IgM	Mycop Pneu IgM	Test for Mycoplasma pneumoniae IgM	Character	Alphanumeric	0	N/A
Mycoplasma pneumoniae IgG	Mycoplasma pneumoniae IgG	Mycop Pneu IgG	Test for Mycoplasma pneumoniae IgG			1	Negative
Mycoplasma pneumoniae IgM	Mycoplasma pneumoniae IgM	Mycop Pneu IgM	Test for Mycoplasma pneumoniae IgM			2	Positive
170	Chlamydia pneumoniae	Chlamydia pneumoni	Test for Chlamydia pneumoniae	Character	Alphanumeric	0	N/A
Herpes Simplex Virus / IgG	Herpes Simplex Virus / IgG	HSV / IgG	Test for HSV / IgG			1	Negative
Chlamydia pneumoniae	Chlamydia pneumoniae	Chlamydia pneumoni	Test for Chlamydia pneumoniae			2	Positive
171	Herpes Simplex Virus / IgG	HSV / IgG	Test for HSV / IgG	Character	Alphanumeric	0	N/A
Chlamydia pneumoniae	Chlamydia pneumoniae	Chlamydia pneumoni	Test for Chlamydia pneumoniae			1	Negative
Herpes Simplex Virus / IgG	Herpes Simplex Virus / IgG	HSV / IgG	Test for HSV / IgG			2	Positive
172	Varicella-zoster virus/ IgG	VZV/ IgG	Test for VZV/ IgG	Character	Alphanumeric	0	N/A
Toxoplasma	Toxoplasma	Toxoplasma	Test for Toxoplasma			1	Negative
Varicella-zoster virus/ IgG	Varicella-zoster virus/ IgG	VZV/ IgG	Test for VZV/ IgG			2	Positive
173	Toxoplasma	Toxoplasma	Test for Toxoplasma	Character	Alphanumeric	0	N/A
Varicella-zoster virus/ IgG	Varicella-zoster virus/ IgG	VZV/ IgG	Test for VZV/ IgG			1	Negative
Toxoplasma	Toxoplasma	Toxoplasma	Test for Toxoplasma			2	Positve
174	Yersinia	Yersinia	Test for Yersinia	Character	Alphanumeric	0	N/A
HSV/1gG	HSV/1gG	HSV/1gG	Test for HSV/1gG			1	Negative
Yersinia	Yersinia	Yersinia	Test for Yersinia			2	Positive
175	HSV/1gG	HSV/1gG	Test for HSV/1gG	Character	Alphanumeric	0	N/A
Yersinia	Yersinia	Yersinia	Test for Yersinia			1	Negative
HSV/1gG	HSV/1gG	HSV/1gG	Test for HSV/1gG			2	Positive
176	Elispot	Elispot	Anything outside of 0SI-2SI is abnormal
177	Borrelia burgdorferi Full Anti	BB Full Anti	Elispot results for Borrelia burgdorferi Full Antigen	Character	Alphanumeric	0	0SI
Borrelia burgdorferi Osp Mix	Borrelia burgdorferi Osp Mix	BB Osp Mix	Elispot results for Borrelia burgdorferi Osp Mix			1	1SI
Borrelia burgdorferi Full Anti	Borrelia burgdorferi Full Anti	BB Full Anti	Elispot results for Borrelia burgdorferi Full Antigen			2	2SI
178	Borrelia burgdorferi Osp Mix	BB Osp Mix	Elispot results for Borrelia burgdorferi Osp Mix	Character	Alphanumeric	0	0SI
Borrelia burgdorferi Full Anti	Borrelia burgdorferi Full Anti	BB Full Anti	Elispot results for Borrelia burgdorferi Full Antigen			1	1SI
Borrelia burgdorferi Osp Mix	Borrelia burgdorferi Osp Mix	BB Osp Mix	Elispot results for Borrelia burgdorferi Osp Mix			2	2SI
179	BBLFA	BBLFA	Elispot results for BBLFA	Character	Alphanumeric	0	0SI
Babesia	Babesia	Babesia	Elispot results for Babesia			1	1SI
BBLFA	BBLFA	BBLFA	Elispot results for BBLFA			2	2SI
180	Babesia	Babesia	Elispot results for Babesia	Character	Alphanumeric	0	0SI
BBLFA	BBLFA	BBLFA	Elispot results for BBLFA			1	1SI
Babesia	Babesia	Babesia	Elispot results for Babesia			2	2SI
181	Bartonella H	Bartonella H	Elispot results for Bartonella H	Character	Alphanumeric	0	0SI
Mycoplasma Pneumoniae	Mycoplasma Pneumoniae	Myco Pne	Elispot results for Mycoplasma Pneumoniae			1	1SI
Bartonella H	Bartonella H	Bartonella H	Elispot results for Bartonella H			2	2SI
182	Mycoplasma Pneumoniae	Myco Pne	Elispot results for Mycoplasma Pneumoniae	Character	Alphanumeric	0	0SI
Bartonella H	Bartonella H	Bartonella H	Elispot results for Bartonella H			1	1SI
Mycoplasma Pneumoniae	Mycoplasma Pneumoniae	Myco Pne	Elispot results for Mycoplasma Pneumoniae			2	2SI
183	Ehrlichiosis Ana	Ehrl Ana	Elispot results for Ehrlichiosis Ana	Character	Alphanumeric	0	0SI
Rickettsia	Rickettsia	Rickettsia	Elispot results for Rickettsia			1	1SI
Ehrlichiosis Ana	Ehrlichiosis Ana	Ehrl Ana	Elispot results for Ehrlichiosis Ana			2	2SI
184	Rickettsia	Rickettsia	Elispot results for Rickettsia	Character	Alphanumeric	0	0SI
Ehrlichiosis Ana	Ehrlichiosis Ana	Ehrl Ana	Elispot results for Ehrlichiosis Ana			1	1SI
Rickettsia	Rickettsia	Rickettsia	Elispot results for Rickettsia			2	2SI
185	Epstein Barr virus	Epstein B	Elispot results for Epstein Barr virus	Character	Alphanumeric	0	0SI
Chlamydia pneumoniae	Chlamydia pneumoniae	Chlamydia P	Elispot results for Chlamydia pneumoniae			1	1SI
Epstein Barr virus	Epstein Barr virus	Epstein B	Elispot results for Epstein Barr virus			2	2SI
186	Chlamydia pneumoniae	Chlamydia P	Elispot results for Chlamydia pneumoniae	Character	Alphanumeric	0	0SI
Epstein Barr virus	Epstein Barr virus	Epstein B	Elispot results for Epstein Barr virus			1	1SI
Chlamydia pneumoniae	Chlamydia pneumoniae	Chlamydia P	Elispot results for Chlamydia pneumoniae			2	2SI
187	Chlamydia trachomatis	Chlamydia trachomatis	Elispot results for Chlamydia trachomatis	Character	Alphanumeric	0	0SI
Cytomigalo	Cytomigalo	Cytomigalo	Cytomigalo			1	1SI
Chlamydia trachomatis	Chlamydia trachomatis	Chlamydia trachomatis	Chlamydia trachomatis			2	2SI
188	Cytomegalovirus	Cytomigalo	Elispot results for Cytomegalovirus	Character	Alphanumeric	0	0SI
Chlamydia trachomatis	Chlamydia trachomatis	Chlamydia trachomatis	Chlamydia trachomatis			1	1SI
Cytomigalo	Cytomigalo	Cytomigalo	Cytomigalo			2	2SI
189	Varicella-zoster virus IgG	VZV IgG	Did the patient test positve for Varicella-zoster virus IgG?	Character	Alphanumeric	0	N/A
Anaplasma phagocytophilum	Anaplasma phagocytophilum	Anaplasma Phago	Did the patient test positve for phagocytophilum			1	Negative
Varicella-zoster virus IgG	Varicella-zoster virus IgG	VZV IgG	Did the patient test positve for Varicella-zoster virus IgG?			2	Positive
190	Anaplasma phagocytophilum	Anaplasma Phago	Did the patient test positve for phagocytophilum	Character	Alphanumeric	0	N/A
Varicella-zoster virus IgG	Varicella-zoster virus IgG	VZV IgG	Did the patient test positve for Varicella-zoster virus IgG?			1	Negative
Anaplasma phagocytophilum	Anaplasma phagocytophilum	Anaplasma Phago	Did the patient test positve for phagocytophilum			2	Positive
191	Herpes Simplex	Herpes Simplex	Did the patient test positve for Herpes Simplex	Character	Alphanumeric	0	N/A
Aspergillas	Aspergillas	Aspergillas	Did the patient test positve for Aspergillas			1	Negative
Herpes Simplex	Herpes Simplex	Herpes Simplex	Did the patient test positve for Herpes Simplex			2	Positive
192	Aspergillas	Aspergillas	Did the patient test positve for Aspergillas	Character	Alphanumeric	0	N/A
Herpes Simplex	Herpes Simplex	Herpes Simplex	Did the patient test positve for Herpes Simplex			1	Negative
Aspergillas	Aspergillas	Aspergillas	Did the patient test positve for Aspergillas			2	Positive
193	Yersinia	Yersinia	Did the patient test positve for Yersinia	Character	Alphanumeric	0	N/A
Candida	Candida	Candida	Did the patient test positve for Candida			1	Negative
Yersinia	Yersinia	Yersinia	Did the patient test positve for Yersinia			2	Positive
194	Candida	Candida	Did the patient test positve for Candida	Character	Alphanumeric	0	N/A
Yersinia	Yersinia	Yersinia	Did the patient test positve for Yersinia			1	Negative
Candida	Candida	Candida	Did the patient test positve for Candida			2	Positive
195	NVRL IgG	NVRL IgG	Did the patient test positive for NVRL IgG	Character	Alphanumeric	0	N/A
NVRL IgG	NVRL IgG	NVRL IgG	Did the patient test positive for NVRL IgG			1	Negative
NVRL IgG	NVRL IgG	NVRL IgG	Did the patient test positive for NVRL IgG			2	Positive
NVRL IgG	NVRL IgG	NVRL IgG	Did the patient test positive for NVRL IgG			3	Weak Positive
196	CD3%	CD3%	patients CD3%	Numeric	61 -84%	{0000..9999}	patients recorded CD3%
197	CD3Total	CD3Total	patients total CD3 count	Numeric	960 -2600	{0000..9999}	patients recorded total CD3 count
198	CD8%	CD8%	patients CD8%	Numeric	13 - 40%	{0000..9999}	patients recorded CD8%
199	CD8-Suppr	CD8-Suppr	Patients CD8-suppressor count	Numeric	270 -930	{0000..9999}	Patients recorded CD8-suppressor count
200	CD 4 %	CD 4 %	Patients CD 4%	Numeric	32 - 60%	{0000..9999}	Patients recorded CD 4%
201	CD4-Helper	CD4-Helper	Patients CD4-helper count	Numeric	540 - 1600	{0000..9999}	Patients recorded CD4-helper count
202	CD19 Bcell	CD19 Bcell	Pateints CD19 Bcell count	Numeric	122 - 632	{0000..9999}	Pateints recorded CD19 Bcell count
203	CD19 %	CD19 %	Patients CD19%	Numeric	10 - 31%	{0000..9999}	Patients recorded CD19%
204	H/S RATIO	H/S RATIO	Patients H/S ratio	Numeric	0.90 - 4.50	{0000..9999}	Patients recorded H/S ratio
205	CD57+NK CELLS	CD57+NK CELLS	Patients CD57 + natural killer cells count	Numeric	100 - 360	{0000..9999}	Patients recorded CD57 + natural killer cells count
206	IgG	IgG	patients IgG count	Numeric	6.00 - 16. 00 g/L	{0000..9999}	patient IgG count
207	IgA	IgA	patients IgA count	Numeric	0.80 - 4.00 g/L	{0000..9999}	patients recorded IgA count
208	IgM	IgM	patients IgM count	Numeric	0.50 - 2.00 g/L	{0000..9999}	patients recorded IgM count
209	HgB	HgB	patients HgB count	Numeric	11.5 - 16.5 mg/dL	{0000..9999}	patients recorded HgB count
210	Platelets	Platelets	patients Platelet count	Numeric	150 - 400 x 10^9 /L	{0000..9999}	patients recorded Platelet count
211	neutrophils	neutrophils	Patients Neutrophil count	Numeric	2.00 - 8.00 x 10^9 /L	{0000..9999}	Patients recorded Neutrophil count
212	Lymphocytes	Lymphocytes	Patients Lymphocyte Count	Numeric	1.00 - 4.00 x 10^9 /L	{0000..9999}	Patients recorded Lymphocyte Count
213	WCC	WCC	Patients WCC count	Numeric	3.50 - 11.00 x 10^9 /L	{0000..9999}	Patients recorded WCC count
214	Rheumatoid factor	RF	Patients Rheumatoid factor levels IU/ml	Numeric	< 3.5	{0000..9999}	Patients Rheumatoid factor levels
215	Antinuclear antibody panel	ANA	Patient Antinuclear antibody panel results	Character	Alphanumeric	0	Negative
	Antinuclear antibody panel	ANA	Patient Antinuclear antibody panel results			1	Positive
	Antinuclear antibody panel	ANA	Patient Antinuclear antibody panel results			2	Weak Positive
216	CRP	CRP	Patients CRP levels	Numeric	< 7 mg/L	{0000..9999}	Patients recorded CRP levels
217	Iron	Iron	Patients iron levels	Numeric	6.0 - 33.0 g/dL	{0000..9999}	Patients recorded iron levels
218	Transferrin	Transf	patients transferrin levels	Numeric	1.93 - 3.08 g/dL	{0000..9999}	patients recorded transferrin levels
219	% transferrin saturation	%trans sat	patients % transferrin saturation	Numeric	(10 - 50%)	{0000..9999}	patient % transferrin saturation
220	Ferritin	Ferritin	patients ferritin levels	Numeric	8- 247 ug/L	{0000..9999}	patients recorded ferritin levels
221	Folate	Folate	patients folate levels	Numeric	3.8 - 18.2 ng/mL	{0000..9999}	patients recorded folate levels
222	Creatine Kinase	CK	patients creatine kinase levels	Numeric	33 - 208 U/L	{0000..9999}	patients recorded creatine kinase levels
223	Thyroid function FT4	FT4	Free Thyroxine	Numeric	9.0-20.0 PMOL/L	{0000..9999}	patient recorded Free thyroxine
224	Thyroid function test TSH	TSH	Thyroid stymulating hormone	Numerif	0.35-4.94 mIU/L	{0000..9999}	patient recorded Thyroid Stimulating Hormone
225	Medications prescribed	Medications
226	Cefuroxime	Cefuroxime	How much cefuroxime were you prescibed?	Numeric	{01..1000}	{0000..9999}	Amount of cefuroxime prescibed?
227	Rifampicin	Rifampicin	How much rifampicin were you prescibed?	Numeric	{01..500}	{0000..9999}	Amount of rifampcin prescibed?
228	Lymecyclin	Lymecyclin	How much lymecyclin were you prescibed?	Numeric	{01..500}	{0000..9999}	Amount of lymecyclin prescibed?
229	Azithromycin	Azithromycin	How much azithromycin were you prescibed?	Numeric	{01..500}	{0000..9999}	Amount of azithromycin prescibed?
230	Clarithromycin	Clarithromycin	How much clarithromycin were you prescibed?	Numeric	{01..500}	{0000..9999}	Amount of clarithromycin prescibed?
231	Doxycycline	Doxycycline	How much doxycycline were you prescibed?	Numeric	{0}	{0000..9999}	Amount of doxcycline prescibed?
232	Amoxicillin	Amoxicillin	How much amoxicillin were you prescibed?	Numeric	{0}	{0000..9999}	Amount of amoxicillin prescibed?
233	LDN	LDN	How much LDN were you prescibed?	Numeric	{01..4.5}	{0000..9999}	Amount of LDN prescibed?
234	Melatonin	Melatonin	How much Melatonin were you prescibed?	Numeric	{01..10}	{0000..9999}	Amount of melatonin prescibed?
235	Valoid	Valoid	How much valoid were you prescibed?	Numeric	{01..100}	{0000..9999}	Amount of valoid prescibed?
236	Malarone	Malarone	How much malarone were you prescibed?	Numeric	{01..2}	{0000..9999}	Amount of malarone prescibed?
237	Diflucan	Diflucan	How much Diflucan were you prescibed?	Numeric	{01..150}	{0000..9999}	Amount of diflucan prescibed?
238	Return Visit 2	Return Visit 2
239
240	Were you diagnosed by Prof. Lambert?	DX	Were you diagnosed with a Lyme-like illness by Prof. Lambert?	Character	Alphanumeric	0	No
	Were you diagnosed by Prof. Lambert?	DX	Were you diagnosed with a Lyme-like illness by Prof. Lambert?			1	Yes
241	Duration of symptoms before diagnosis	Duration	How long did you have symptoms of this illness prior to your diagnosis in months?	Numeric	{0..552}	{0000..9999}	duration of symptoms prior to diagnosis in months
242	Antibiotic therapy given at first visit	AntiB	Were you prescribed antibiotic therapy at your first visit here?	Character	Alphanumeric	0	No
	Antibiotic therapy given at first visit	AntiB	Were you prescribed antibiotic therapy at your first visit here?			1	Yes
243	Duration for antibiotics	Dur	If yes for how long did you take antibiotic therapy in total in weeks?	Numeric	{0..28}	{0000..9999}	Duration of antibiotic treatment in weeks
244	Antibiotic tolerance	Tole	How did you tolerate the antibiotic/s. Please circle below (a) No problem with antibiotics (b) had to change antibiotic due to side effects (c) discontinued the antibiotics due to side effects	Character	Alphabetic	a	No problem with antibiotics
						b	had to change antibiotic due to side effect
						c	discontinued the antibiotics due to side effects
245	Medications to boost Immune system	Imu	Did you take medication to boost your immune system?	Character	Alphanumeric	0	No
						1	Yes
246	Herbal treatment for symptoms	Herb	Did you take herbal treatment to help your symptoms?	Character	Alphanumeric	0	No
	Current Symptoms	Sym	Do you still have symptoms of a Lyme – like illness?			1	Yes
247	Current Symptoms	Sym	Do you still have symptoms of a Lyme – like illness?	Character	Alphanumeric	0	No
	Which symptoms are distressing	Which	If yes which symptom/s is the most distressing for you?			1	Yes
248	Which symptoms are distressing	Which	If yes which symptom/s is the most distressing for you?	Character	Alphabetic	Different symptom	Different symptoms reported by patient
249	Neuro	Neuro	Are Neurological symptoms distressing for you?	Character	Alphanumeric	0	No
	Pain	Pain	Are Pain symptoms distressing for you?			1	Yes
250	Pain	Pain	Are Pain symptoms distressing for you?	Character	Alphanumeric	0	No
	Pain	Pain	Are Pain symptoms distressing for you?			1	Yes
251	WellBeing	WellB	Are wellbeing symptoms distressing for you?	Character	Alphanumeric	0	No
	WellBeing	WellB	Are wellbeing symptoms distressing for you?			1	Yes
252	Psychological	Psychol	Are Psychological symptoms distressing for you?	Character	Alphanumeric	0	No
	Psychological	Psychol	Are Psychological symptoms distressing for you?			1	Yes
253	Cardiac	Cardiac	Are Cardiac symptoms distressing for you?	Character	Alphanumeric	0	No
	Cardiac	Cardiac	Are Cardiac symptoms distressing for you?			1	Yes
254	Fatigue	Fatigue	Are Fatigue symptoms distressing for you?	Character	Alphanumeric	0	No
	Fatigue	Fatigue	Are Fatigue symptoms distressing for you?			1	Yes
255	Depression	Depress	Are symptoms of depression distressing for you?	Character	Alphanumeric	0	No
	Depression	Depress	Are symptoms of depression distressing for you?			1	Yes
256	Digestive	Digestive	Are Digestive symptoms distressing for you?	Character	Alphanumeric	0	No
	Digestive	Digestive	Are Digestive symptoms distressing for you?			1	Yes
257	Breathing	Breathing	Are symptoms affecting your breathing distressing for you?	Character	Alphanumeric	0	No
	Breathing	Breathing	Are symptoms affecting your breathing distressing for you?			1	Yes
258	Muscular / Skeletal	Musc / Sk	Are Muscular skeletal symptoms distressing for you?	Character	Alphanumeric	0	No
	Muscular / Skeletal	Musc / Sk	Are Muscular skeletal symptoms distressing for you?			1	Yes
259	EYE/Vision	EYE/Vision	Are eye or vision symptoms distressing for you?	Character	Alphanumeric	0	No
	EYE/Vision	EYE/Vision	Are eye or vision symptoms distressing for you?			1	Yes
260	Rating of health before diagnosis	Prior	In the months prior to your diagnosis how would you rate how you were feeling about your health?	Numeric	{1..10}	{0000..9999}	rating of patients health prior to diagnosis
261	Rating of health today	Feel	Rate How are you feeling today regarding your lyme-like symptoms	Numeric	{1..10}	{0000..9999}	rating of patients overall feeling today regarding symptoms
262	Rating of pain today	Pain	How would you rate your overall pain level today in your joints / muscles?	Numeric	{1..10}	{0000..9999}	rating of patients pain in joints/muscles
263	Rating of fatigue today	Fatique	How would you rate your level of fatigue today?	Numeric	{1..10}	{0000..9999}	rating of patients fatigue levels
264	Rating of mood today	Mood	How would you rate your overall mood today because of your symptoms?	Numeric	{1..10}	{0000..9999}	rating of patients overall mood due to their symptoms
265	Awareness of tick borne illnesss prevalence in ireland	Prev	Prior to your diagnosis were you aware that tick borne illnesses are prevalent in Ireland?	Character	Alphanumeric	0	No
	Awareness of tick borne illnesss prevalence in ireland	Prev	Prior to your diagnosis were you aware that tick borne illnesses are prevalent in Ireland?			1	Yes
266	Rating of treatment and care received	Care at CRC	How would you rate the treatment and care that you have received for the past six months at the tickborne infections consultation service?	Numeric	{1..10}	{0000..9999}	rating of treatment and care received by patient at tickborne infections consultation service
267	Comments	Comments
268	Return Visit 3	Return Visit 3
269
270	Were you diagnosed by Prof. Lambert?	DX	Were you diagnosed with a Lyme-like illness by Prof. Lambert?	Character	Alphanumeric	0	No
	Were you diagnosed by Prof. Lambert?	DX	Were you diagnosed with a Lyme-like illness by Prof. Lambert?			1	Yes
271	Duration of symptoms before diagnosis	Duration	How long did you have symptoms of this illness prior to your diagnosis in months?	Numeric	{0..552}		duration of symptoms prior to diagnosis in months
272	Antibiotic therapy given at first visit	AntiB	Were you prescribed antibiotic therapy at your first visit here?	Character	Alphanumeric	0	No
	Antibiotic therapy given at first visit	AntiB	Were you prescribed antibiotic therapy at your first visit here?			1	Yes
273	Duration for antibiotics	Dur	If yes for how long did you take antibiotic therapy in total in weeks?	Numeric	{0..28}	{0000..9999}	Duration of antibiotic treatment in weeks
274	Antibiotic tolerance	Tole	How did you tolerate the antibiotic/s. Please circle below (a) No problem with antibiotics (b) had to change antibiotic due to side effects (c) discontinued the antibiotics due to side effects	Character	Alphabetic	a	No problem with antibiotics
						b	had to change antibiotic due to side effect
						c	discontinued the antibiotics due to side effects
275	Medications to boost Immune system	Imu	Did you take medication to boost your immune system?	Character	Alphanumeric	0	No
						1	Yes
276	Herbal treatment for symptoms	Herb	Did you take herbal treatment to help your symptoms?	Character	Alphanumeric	0	No
	Current Symptoms	Sym	Do you still have symptoms of a Lyme – like illness?			1	Yes
277	Current Symptoms	Sym	Do you still have symptoms of a Lyme – like illness?	Character	Alphanumeric	0	No
	Which symptoms are distressing	Which	If yes which symptom/s is the most distressing for you?			1	Yes
278	Which symptoms are distressing	Which	If yes which symptom/s is the most distressing for you?	Character	Alphabetic	Different symptom	Different symptoms reported by patient
279	Neuro	Neuro	Are Neurological symptoms distressing for you?	Character	Alphanumeric	0	No
	Pain	Pain	Are Pain symptoms distressing for you?			1	Yes
280	Pain	Pain	Are Pain symptoms distressing for you?	Character	Alphanumeric	0	No
	Pain	Pain	Are Pain symptoms distressing for you?			1	Yes
281	WellBeing	Wellbeing	Are wellbeing symptoms distressing for you?	Character	Alphanumeric	0	No
	Fatigue	Fatigue	Are fatigue symptoms distressing for you?			1	Yes
282	Fatigue	Fatigue	Are fatigue symptoms distressing for you?	Character	Alphanumeric	0	No
	Fatigue	Fatigue	Are fatigue symptoms distressing for you?			1	Yes
283	Psychological	Psychol	Are Psychological symptoms distressing for you?	Character	Alphanumeric	0	No
	Psychological	Psychol	Are Psychological symptoms distressing for you?			1	Yes
284	Cardiac conditions	Cardiac	Are cardiac symptoms distressing for you?	Character	Alphanumeric	0	No
	Cardiac conditions	Cardiac	Are cardiac symptoms distressing for you?			1	Yes
285	Digestive	Digest	Are digestive symptoms distressing for you?	Character	Alphanumeric	0	No
	Digestive	Digest	Are digestive symptoms distressing for you?			1	Yes
286	Muscular / Skeletal	Musk / sk	Are muscular skeletal distressing for you?	Character	Alphanumeric	0	No
	Muscular / Skeletal	Musk / sk	Are muscular skeletal distressing for you?			1	Yes
287	Skin	Skin	Are skin symptoms distressing for you?	Character	Alphanumeric	0	No
	Skin	Skin	Are skin symptoms distressing for you?			1	Yes
288	Eye / vision	Eye/Vision	Are eye or vision symptoms distressing for you?	Character	Alphanumeric	0	No
	Eye / vision	Eye/Vision	Are eye or vision symptoms distressing for you?			1	Yes
289	Rating of health before diagnosis	Prior	In the months prior to your diagnosis how would you rate how you were feeling about your health?	Numeric	{1..10}	{0000..9999}	rating of patients health prior to diagnosis
290	Rating of health today	Feel	How are you feeling today regarding your lyme-like symptoms	Numeric	{1..10}	{0000..9999}	rating of patients overall feeling today regarding symptoms
291	Rating of pain today	Pain	How would you rate your overall pain level today in your joints / muscles?	Numeric	{1..10}	{0000..9999}	rating of patients pain in joints/muscles
292	Rating of fatigue today	Fatique	How would you rate your level of fatigue today?	Numeric	{1..10}	{0000..9999}	rating of patients fatigue levels
293	Rating of mood today	Mood	How would you rate your overall mood today because of your symptoms?	Numeric	{1..10}	{0000..9999}	rating of patients overall mood due to their symptoms
294	Awareness of tick borne illnesss prevalence in ireland	Prev	Prior to your diagnosis were you aware that tick borne illnesses are prevalent in Ireland?	Character	Alphanumeric	0	No
	Awareness of tick borne illnesss prevalence in ireland	Prev	Prior to your diagnosis were you aware that tick borne illnesses are prevalent in Ireland?			1	Yes
295	Rating of treatment and care received	Care at CRC	How would you rate the treatment and care that you have received for the past six months at the tickborne infections consultation service?	Numeric	{1..10}	{0000..9999}	rating of treatment and care received by patient at tickborne infections consultation service
296	Comments	Comments
297	CD3%	CD3%	patients CD3%	Numeric	61 -84%	{0000..9999}	patients recorded CD3%
298	CD3Total	CD3Total	patients total CD3 count	Numeric	960 -2600	{0000..9999}	patients recorded total CD3 count
299	CD8%	CD8%	patients CD8%	Numeric	13 - 40%	{0000..9999}	patients recorded CD8%
300	CD8-Suppr	CD8-Suppr	Patients CD8-suppressor count	Numeric	270 -930	{0000..9999}	Patients recorded CD8-suppressor count
301	CD 4 %	CD 4 %	Patients CD 4%	Numeric	32 - 60%	{0000..9999}	Patients recorded CD 4%
302	CD4-Helper	CD4-Helper	Patients CD4-helper count	Numeric	540 - 1600	{0000..9999}	Patients recorded CD4-helper count
303	H/S RATIO	H/S RATIO	Patients H/S ratio	Numeric	0.90 - 4.50	{0000..9999}	Patients recorded H/S ratio
304	IgG	IgG	patient IgG count	Numeric	6.00 - 16. 00 g/L	{0000..9999}	patient IgG count
305	IgA	IgA	patient IgA count	Numeric	0.80 - 4.00 g/L	{0000..9999}	patients recorded IgA count
306	IgM	IgM	patient IgM count	Numeric	0.50 - 2.00 g/L	{0000..9999}	patients recorded IgM count
307	HgB	HgB	patient HgB count	Numeric	11.5 - 16.5 mg/dL	{0000..9999}	patients recorded HgB count
308	Platelets	Platelets	patient Platelet count	Numeric	150 - 400 x 10^9 /L	{0000..9999}	patients recorded Platelet count
309	neutrophils	neutrophils	Patient Neutrophil count	Numeric	2.00 - 8.00 x 10^9 /L	{0000..9999}	Patients recorded Neutrophil count
310	Lymphocytes	Lymphocytes	Patient Lymphocyte Count	Numeric	1.00 - 4.00 x 10^9 /L	{0000..9999}	Patients recorded Lymphocyte Count
311	WCC	WCC	Patient WCC count	Numeric	3.50 - 11.00 x 10^9 /L	{0000..9999}	Patients recorded WCC count
312	CRP	CRP	Patient CRP levels	Numeric	< 7 mg/L	{0000..9999}	Patients recorded CRP levels
313	Iron	Iron	Patient iron levels	Numeric	6.0 - 33.0 g/dL	{0000..9999}	Patients recorded iron levels
314	Transf	Transf	patient transferrin levels	Numeric	1.93 - 3.08 g/dL	{0000..9999}	patients recorded transferrin levels
315	%trans sat	%trans sat	patient % transferrin saturation	Numeric	(10 - 50%)	{0000..9999}	patient % transferrin saturation
316	Ferritin	Ferritin	patient ferritin levels	Numeric	8- 247 mg/L	{0000..9999}	patients recorded ferritin levels
317	Folate	Folate	patient folate levels	Numeric	3.8 - 18.2 ng/ML	{0000..9999}	patients recorded folate levels
318	CK	CK	patient creatine kinase levels	Numeric	33 - 208 U/L	{0000..9999}	patients recorded creatine kinase levels
319	Medications	Medications
320	Cefuroxime	Cefuroxime	How much cefuroxime were you prescibed?	Numeric	{0..1000}	{0000..9999}	Amount of cefuroxime prescibed?
321	Rifampicin	Rifampicin	How much rifampicin were you prescibed?	Numeric	{0..500}	{0000..9999}	Amount of rifampcin prescibed?
322	Lymecycline	Lymecycline	How much lymecyclin were you prescibed?	Numeric	{0..500}	{0000..9999}	Amount of lymecyclin prescibed?
323	Azithromycine	Azithromycine	How much azithromycin were you prescibed?	Numeric	{0..500}	{0000..9999}	Amount of azithromycin prescibed?
324	Clarithromycin	Clarithromycin	How much clarithromycin were you prescibed?	Numeric	{0..500}	{0000..9999}	Amount of clarithromycin prescibed?
325	Doxycycline	Doxycycline	How much doxycycline were you prescibed?	Numeric	{0..500}	{0000..9999}	Amount of doxcycline prescibed?
326	Amoxicillin	Amox	How much amoxicillin were you prescibed?	Numeric	{0..1000}	{0000..9999}	Amount of amoxicillin prescibed?
327	LDN	LDN	How much LDN were you prescibed?	Numeric	{0..4.5}	{0000..9999}	Amount of LDN prescibed?
328	Melatonin	Melatonin	How much Melatonin were you prescibed?	Numeric	{0..10}	{0000..9999}	Amount of melatonin prescibed?
329	Flagyl	Flagyl	How much Flagyl were you prescribed?	Numeric	{0..400}	{0000..9999}	Amount of Flagyl prescribed?
330	Valoid	Valoid	How much valoid were you prescibed?	Numeric	{0..100}	{0000..9999}	Amount of valoid prescibed?
331	Malarone	Malarone	How much malarone were you prescibed?	Numeric	{0..2}	{0000..9999}	Amount of malarone prescibed?
332	Diflucan	Diflucan	How much Diflucan were you prescibed?	Numeric	{0..150}	{0000..9999}	Amount of diflucan prescibed?
333	Comments

## Sheet: Data sheet - complete data 
Supplementary Table 1. Patient information survey (Xi et al 2024).-duration of symptoms prior to treatment and treatment received
Patients Diagnosed and Treated	Persistent Symptoms	Q3 Do you engage in outdoor hobbies and activities?	Q5 Do you recall getting a tick bite?	Q6 If yes how long ago? in months	Q8 If yes what is the interval between the bite and the onset of your symptoms? months	Q9 Did you visit your GP with these symptoms?	Q9a If yes were you satisfied with the outcome of your visit?	Q10 Did you visit another consultant with these symptoms?	Q10a If yes were you satisfied with the outcome of your visit?	Q11 How many doctor visits have you had to address your ongoing symptoms?	Q12 How would you rate the treatment and the care that you have received for your symptoms before today? (poor 1-10 very good)	Q13 What is your current employment status?	Q13 Working	Q13 Unemployed	Q13 Retired	Q13 Caring responsibilities	Q13 Sick Leave	Q13 Other	Q14 Have your symptoms affected your employment status?	Q2 How long did you have symptoms of this illness prior to your diagnosis? Months	Q3Were you prescribed antibiotic therapy at your first visit here?	Q3a If yes for how long did you take antibiotic therapy in total? weeks	Medication taken for treatment for this study	Cefuroxime	Rifampicin	Lymecyclin	Azithromycin	Clarithromycin	Low Dose Naltrexone	Melatonin	Valoid	Malarone	Diflucan
1	Y	Y	Y	5	3 Days	Y	N	Y	N	20	3		1						N	5	Y	16		500	300				1
2	Y	Y	N			Y	N	N		2	4		1						Y	6	Y	25		500	300	300
3	Y	Y	N			Y	N	Y	Y	104	3						1		Y	120	Y	40		500	300	300			1
4	Y	Y	N							50	3		1						Y	120	Y	32		500	300	300			1
5	Y	Y	Y	4	2	Y	N	Y	Y	2	3						1		Y	2	Y	40		500	300	300			1
6	Y		Y	36	12	Y	N	Y	N	35	2						1		Y	28	Y	18			300	300	500		1	10
7	Y	Y	N					Y		25	4		1						Y	300	Y	32		1000	300	300			1	3
8	Y	Y	N			Y	N	Y	Y	2	10					1				120	Y	11		500	300	300	300		1	3
9	Y	Y	Y	84		Y	N	Y	Y	1							1		Y	84	Y	24			300	300	500		3
10	Y	Y	N			Y	N	Y	N	30	1		1						Y	188	Y	29		500	300	300			1	3
11	Y	Y	Y	480		N		N									1		Y	120	Y	44			300	300			1
12	Y	Y	Y	31		Y	N	Y	Y	4	4						1		Y	96	Y	20		500	300			500	1
13	Y	Y	Y	18		Y	N	Y	N	4	3		1						N	36	Y	32		500	300	300			1
14	Y		Y	11	2.5	Y	N			10	7		1						Y	9	Y	36		500	300	300			1
15	Y	Y	Y			Y	N	N		3	2		1						N	60	Y	24		500	300	300			1	3
16	Y	Y	Y	30	6	Y	N	Y	N	10	1		1						Y	43	Y	32			300	300	500		1	3
17	Y	Y	Y			Y	N	Y	Y	9	4				1				Y	33	Y	18		500	300			500	1	3
18	Y	Y	N			Y	N	N		10	3		1						N	60	Y	36		500	300	300			1	3
19	Y	Y	N			Y	N	Y	N	4	2		1						Y	24	Y	32		500	300	300			1
20	Y	Y	Y	10	0.5	Y	N	Y	N		7						1		Y	36	Y	30		500	300	300			1	3
21	Y	Y	Y	5		Y	Y	Y	N	15	1						1		Y	24	Y	36			300	300	500		1	3
22	Y	Y	Y	240		Y	N	Y	N	100	1		1						Y	240	Y	24		500	300	300			1	3
23	Y		N			Y	N	Y	N	6	1							1	Y	18	Y	24		500	300			500	1	3
24	Y	Y	Y	113	1	Y	N	Y	N	20	1		1						Y					500	300	300			1
25	Y	Y	N							2	4		1						Y	24	Y	32		500	300	300			1
26	Y		Y	502		Y	N	Y	N	24	3				1				Y	312	Y			500	300	300			1
27	Y	N	N		1	Y	N	Y	N	100	3		1						Y	36	Y			500	300	300			1	3
28	Y	Y	N	43		Y	N	N		10	1			1					Y	54	Y	28		1000	300	300
29	Y	Y	N			Y	N	Y	N	9	2				1				N	36	Y	30		500	300	300			1
30	Y	Y	Y	42		Y	N	Y	N	10	2				1				N	120	Y	24		500	300	300			1
31	Y	Y	Y	36	18	Y	N	Y	N	20	5		1						Y	24	Y	16		500	300			500	1
32	Y	Y	Y	240		N		Y	N	50	2			1					Y	240	Y	20		500	300	300			1	3
33	Y	Y	Y	43		Y	N	Y	N	15	3					1			Y	48	Y	31		500	300	300			1
34	Y	Y	N			Y	N	Y	N	30	2				1				Y	120	Y	34			300	300	500		1	3
35	Y	Y	N			Y	N	Y	N	7	2		1						N	24	Y	26		500	300	300			1
36	Y		N			N		Y	Y	1	4		1						Y	6	Y	36		500	300			500	1
37	Y	N	Y	24	2	Y	N	Y	N	80	1				1					24	Y	20		500	300	300			1
38	Y	Y	N			Y	N	Y	N	30	2		1						N	60	Y	22		500	300	300			1
39	Y	Y	Y	240	7	Y	N			20	3		1						Y	228	Y	32		500	300	300
40	Y	Y	N															1	N	108	Y	20		500	300	300			1
41	Y	Y	Y	42		Y	N	Y	N	3	4		1						N	24	Y	24		500	300	300			1
42	Y	Y	Y	144		Y	N	Y	N	12	5		1						Y	72	Y	36		500	300	300			1
43	Y	Y	N			Y	N	Y	N	6	3		1						Y	72	Y	22		500	300	300			1
44	Y	N	N															1	Y	120	Y	20		500	300	300			1	3
45	Y	Y	N			Y	N	Y	N	10	1		1						Y	204	Y	30		500	300	300			1
46	Y	Y	Y	144		Y	N	Y	N	85	1				1				Y	444	Y	32			300	300	500		1
47	Y	Y	N			Y	Y	Y	Y	10	7		1						Y	48	Y	20		1000	300	300			1
48	Y	Y	N			Y	N	Y	N	4					1				N	108	Y	24		500	300	300
49	Y	Y	Y	144	3	Y	N	Y	N	12	2							1	Y	144	Y	36		500	300	300			1	3
50	Y	Y	Y	73	6	Y	N	Y	N	6	2		1						Y	60	Y	20		500	300	300			1
51	Y	Y	Y	300		N		Y	N	1	2		1						N	30	Y	25		500	300	300			1
52	Y	Y	Y	17	0.5	Y	N	Y	N	30	3		1						Y					500	300	300			1
53	Y	Y	Y	73	0.25	Y	N	Y	N	100	1						1		Y	72	Y	32		500	300	300			1	3
54	Y	Y	N			Y	N	Y	N	30	5		1						N	18	Y	18		500	300	300
55	Y	Y	N			Y	N	Y	N		6							1	Y	30	Y	32			300	300		500	1
56	Y	N	Y	256		N		Y	N	1	1		1						Y	396	Y	28		500	300				1			2
57	Y	Y	Y	60	20	N		Y	N	2	1			1					Y	60	Y	24		500	300	300			1	3
58	Y	Y	Y	12	4	Y	Y	N		4	2		1						Y	24	Y	28		500	300	300
59	Y	Y	Y	384		N		N		100	1							1	Y	360	Y	20		500	300	300			1	3
60	Y	Y	N			N		N		10	3		1						Y	72	Y	24		500	300	300				3
61	Y	N	N			Y	N	Y	N	10	2			1					Y	60	Y	16			300	300	500		1	6
62	Y	Y	Y	27	2	Y	Y	Y	Y	18	6		1						Y	2	Y	24		500	300	300			1	2
63	Y	Y	Y	48	18	Y	N	Y	N	8	1		1						Y	24	Y	36		500	300				1
64	Y	Y	N			Y	Y	Y	N	15	4		1						N	120	Y	32		500	300	300
65	Y	Y	N			Y	N	Y	N	5	6		1						Y	84	Y	20		500	300	300			1	3
66	Y		N													1			Y	120	Y	32		500	300	300			1	3
67	Y	Y	N			N		N						1					Y	120	Y	20		500	300	300			1
68	Y	Y	N			Y	N	N		6	4		1						Y	60	Y	36			300	300	500		1
69	Y	Y	Y	156	7	Y	N	Y	N	5	1		1						Y	168	Y	36		500	300	300			1
70	Y	Y	N			Y	N	Y	N	10	4			1					Y	240	Y	24			300	300			1
71	Y	Y	N					Y		8	2					1			Y	336	Y	16		500	300	300			1
72	Y	Y	N								2		1						Y	240	Y	32		500	300	300			2	3
73	Y	Y	Y	84	24	Y		Y		20	6					1			N	36	Y	20		500	300		500		2
74	Y	N	Y	420	40			Y	N	4	2			1					Y	360	Y	32			300	300			4.5
75	Y	Y	N			Y	Y	Y	Y	23	8		1						N	144	Y	28		500	300			500	1
76	Y	N	N											1					N	204	Y	28			300	300	500		1	6
77	Y	Y	Y	120		5	Y	Y	N		6		1						N	120	Y	32			300	300	500		1
78	Y	Y	Y	12		Y		Y	N	20	1						1		Y	24	Y	36		500	300	300			1
79	Y	Y	Y	120	4	Y	N	Y	N	5	3			1					Y	92	Y	36		500	300	300			1	3
80	Y	Y	Y	24	14	Y	N	N		3	1		1						N	24	Y	32		500	300	300			1	6
81	Y	Y	Y	4	0.25	Y	N	N		3	2				1					4	Y	32		500	300	300			1	3
82	Y	Y	Y	36		Y	N	Y	N	11	4			1					Y		Y	28		500	300	300			1	3
83	Y	N	Y	120	0.25	N		N		100	1		1						N	120	Y	36		500	300	300			1
84	Y	N	N			Y	N	Y	N	30	2		1						Y	36	Y	52		500	300	300
85	Y	Y	N			Y	N	Y	N	20	3						1		Y	144	Y	5		500	300	300			1	6	50
86	Y	Y	Y	24	1	Y	N	Y	N	11	4		1						Y	35	Y	24		500	300		500		3
87	Y	Y	N			N		Y	N	4	6		1						Y	48	Y	24		500	300	300			1	3
88	Y	Y	N			Y	N	Y	N	20	1							1	Y	168	Y	24		500	300	300			1	3
89	Y	Y	N			Y	N	Y	N	15	1							1	Y		Y	20		500	300	300			1
90	Y	Y	N			Y	N	Y	N	5	6		1						N	24	Y	24			300	300		500	1
91	Y	N	Y	24		Y	Y	Y	N	6	4							1	Y	24	Y	22		500	300		500		1
92	Y	Y	N			Y		Y	N	10	4		1						N	18	Y	28		500	300	300			1	3
93	Y	Y	N			Y	Y	Y	Y	4	7		1						Y	84	Y	18			300	300	500		1	3
94	Y	Y	Y	48		Y	N	Y	N	5	2		1						N	18	Y	20		500	300	300			1	3
95	Y	Y	N			Y	N	N		12	1			1					Y					500	300	300			1	3
96	Y	Y	Y	48		Y	N	Y	N	70	1			1					Y	18	Y	36				300	300		4.5
97	Y	Y	Y	96		Y	N	Y	N	10	6		1						Y	300	Y	32		500	300	300			1
98	Y	Y	Y	14	1	Y	N	Y	N	5	1		1						Y	552	Y	28		500	300	300			1
99	Y	N	N			Y	N	Y	N	10	4			1					Y	24	Y	20		500	300	300			1
100	Y	Y	N			Y	N	Y	N	7	3		1						Y	21	Y	18		500	300	300			1	3
101	Y	Y	N			Y	N	Y	N	4	3		1						Y	48	Y	32		1000	300	300			2
102	Y	Y	Y	324	12	Y	N	Y	N	10	1							1	Y					500	300	300			1
103	Y	N	N			Y	N	Y	N	8	3							1	Y	12	Y	32		500		300			1	3
104	Y	Y	Y			Y	Y	Y	Y	5	9				1				Y	24	Y	20		500	300	300			1	3
105	Y	Y	N			Y	N	Y	N	16	1		1						Y	30	Y	34		500	300	300			1
106	Y	Y	N			Y	N	Y	N	4	3							1	Y	12	Y	36		500	300	300			1	3
107	Y	Y	Y		6	Y	N	Y	N	4	2							1	Y	6	Y	20		500	300	300			1
108	Y	Y	N			Y	N	N		20	2					1			Y	39	Y	24		500	300	300			1	3
109	Y	Y	Y	90	0.25	N		N		20	3				1				Y		Y	20		500	300	300			1
110	Y	Y	N			Y	N	Y	N	20	1				1				Y	192	Y	28		500	300	300			1	6
111	Y	Y	Y	18	6	N		Y		15	3		1						N	22	Y	20		500	300	300
112	Y	Y	Y	108	6	Y	N	Y	N	5	2			1					Y	180	Y	28		500	300	300			1	3
113	Y	Y	Y	43	3	Y	N	N		9	4		1						N	42	Y	18		500	300	300			1
114	Y	Y	Y	48				Y	N	6	4				1				N	66	Y	6		500	300	300
115	Y	Y	Y	4	8	Y	Y	Y	Y	2	4		1						N	16	Y	20		500	300	300			1	3
116	Y	Y	N							3	7		1						Y	24	Y	20		500	300	300			1	3
117	Y	Y	N	108		Y	N	N		10	2			1					Y	108	Y	32		500	300	300			1
118	Y	Y	Y	72	40	Y	N	N		2	3		1						Y	84	Y	18		500	300	300			1	3
119	Y	Y	Y	60		N		Y	N	10	1				1				NA	60	Y	24		500	300	300			1
120	Y	Y	N			Y	N	Y	N	6	2		1						Y	130	Y	28		500	300	300			1
121	Y	Y	N			N		Y	Y	4	7							1		24	Y	24		500	300	300			1
122	Y	N	N			Y	N	Y	N	8	3		1						N	18	Y	32		500	300	300			1
123	Y	Y	N			Y	N	Y	N	9	1						1		Y	7	Y	28		500	300	300			1
124	Y	Y	N			Y	N	Y	Y	15	4		1						Y	96	Y	28		500	300	300			1	3
125	Y	Y	Y		0.25	Y	N	Y	N	5	3		1						Y	26	Y	31		500	300				1	3		2
126	Y	Y	N			Y	N	Y	N	30	2		1						Y	24	Y	32		500	300	300			1
127	Y	Y	Y	18	12	Y	N	Y	N	5	5		1						N	18	Y	32		500	300	300			2
128	Y	Y	N			Y	N	Y	Y	41	3						1		Y		Y	28		500	300		500		1	3
129	Y	Y	Y	21	1	Y	N	Y	N	10	3							1	Y	18	Y	32		500	300	300			1	3	50
130	Y	Y	Y	96		N				20	2						1		Y	96	Y	32		500	300	300			1	3
131	Y	Y	N			Y	N	Y	N	8	2		1						N	12	Y	32		500	300		500		1
132	Y	Y	N			Y	N	Y	N	4	2							1	Y		Y	24		500	300	300			1
133	Y	Y	N			Y	N	Y	N	6	5		1						N	84	Y	20		500	300	300			1
134	Y	Y	Y	156		Y	Y	N		10	1					1			N	24	Y	28		500	300	300			1
135	Y		Y	24	8	Y	N	Y	N	3	4				1				N	12	Y	36		500	300	300			1	3
136	Y	Y	Y	48	0.25	Y	Y	N		4	10		1						N		Y	28		500	300	300			1
137	Y	Y	N			Y	N	N		6					1						Y	32			300	300	500		1	3
138	Y	Y	Y	48	3	Y	N	Y	N	5	5								Y	240	Y	28		500	300	300			1	3
139	Y	Y	Y	204	168	Y	N	Y	N	3	1		1						Y	36	Y	20		500	300	300			1
140	Y	Y	Y	240		Y	N	Y	N		2							1	Y		Y	30		300	300	500			1	3	50
141	Y	Y	N			Y	N	Y	N	6	1		1						Y	48	Y	36		500	300		500		1
142	Y	N	Y	108		Y	N	Y	N	6	1							1	Y		Y	12		500	300	300			1
143	Y		N			Y	N	Y		20	3			1					Y	12	Y	20		500	300	300			1	3
144	Y	Y	N			Y	N	N		1	6		1						N	84	Y	24		500	300	300			1
145	Y	Y	N			Y	N	Y	N	18	1		1						Y	36	Y	36		500	300							2
146	Y	Y	N							100								1	Y		Y	36			300	300	500		1	3	50
147	Y	N	N			N		N		1			1						N	72	Y	36		500	300	300			1
148	Y	Y	N			Y	N	Y	N	7	1						1		Y	9	Y	20			300	300	500		1		50
149	Y	Y	Y	120	0.25	N		Y	N	3	2		1						N	120	Y	20		500	300	300			1	3
150	Y	Y	N			Y		Y	N	50	3		1						Y	120	Y	28			300	300	500		3
151	Y	Y	Y	96		Y		Y		10			1						Y	96	Y	36		500	300	300			1
152	Y	Y	Y	72	36	Y	N	Y	N	1	1		1						Y	24	Y	16		500	300	300			1	3
153	Y	Y	N			Y	N	Y	N	8	2							1	N	200	Y	32		500	300	300			1
154	Y	Y	N							5	2							1	N	18	Y	32			300	300	500		1
155	Y	Y	Y	120		Y	N	Y	Y	3	3							1	N		Y	19		500	300	300			1
156	Y	Y	Y	54		N		Y	N	5	4							1	N	60	Y	19		500	300	300			1
157	Y	Y	Y	9	0.25	Y	N			8	4						1		Y	12	Y	26			300		500		1		50	2	150
158	Y	Y	Y	10	3 Days	Y	N	Y	Y	5	5		1						Y	11	Y	24		500	300	300			1
159	Y	Y	Y	72	1	Y	N	Y	N	12	2						1			6	Y	19		500	300	300			2
160	Y	Y	Y			Y	N	Y	N	20							1			120	Y	24		500	300	300			1	3
161	Y	Y	N			Y	Y	Y	Y	20	5		1						Y	48	Y	24		500	300	300			1		50
162	Y																			108	Y	31		500	300	300			1
163	Y	Y	Y	96		N		N		15	5		1						N		Y	32		500	300	300			1	3
164	Y	Y	Y	11	0.75	Y	N	Y	N	15	2							1	Y	12	Y	32		500	300	300			1	3
165	Y	Y	N							20			1						Y	72	Y	20		500	300	300			1	3
166	Y	Y	N			Y	N	Y	N	8	2		1						Y	30	Y	20		500	300	300			1
167	Y		N														1		Y	300	Y	28		500	300	300			1
168	Y	Y	N			Y	N	Y	N	7	1		1						N	48	Y	28		500	300	300			1
169	Y	Y	N			Y	N	Y	N	15	2		1						Y	120	Y	28		500	300	300			1
170	Y	Y	N			N		Y	N		1							1	N	60	Y	16		500	300	300			1	3
171	Y	Y	Y	14		Y	N	Y	N	10	2						1		Y	54	Y	20		500	300	300			1
172	Y	Y	Y	360	30	Y	N	Y	N	15	5		1						Y	240	Y	32		500	300	300			1	3
173	Y	Y	Y	48	24	Y	N	Y	N	20	2						1		Y		Y				500	300	300		1
174	Y	N	Y			Y	N	Y		10	1			1					Y	36	Y	36		500	300			500	1
175	Y	Y	Y			Y	N	Y	N	6	1		1						Y	24	Y	20		500	300	300			1
176	Y	Y	Y	72	0.5	Y	Y	Y	N	20	5			1					Y		Y	20		500	300	300			1	3		2
177	Y	Y	N			Y	N	Y	N	20	2		1						Y	8	Y	32		500	300	300			1				150
178	Y	N	N			Y	Y	N		5	6			1					Y	120	Y	32		500	300	300			1
179	Y	Y	N			Y	Y	N		10	6		1						Y	120	Y	32		500	300	300			1	3
180	Y	Y	N			Y	Y	Y	Y	30	2					1			Y	30	Y	28		500	300	500			1	3			150
181	Y	Y	N																	240	Y	24		500	300	300			1	3
182	Y	Y	Y	16	0.5	Y	Y	Y	N	10	4					1			Y	3	Y	32		500	300	300			1	3
183	Y	Y	N			Y	N	Y	N	8	3		1						N	8	Y	32		500	300	300			1
184	Y	Y	Y	84	10	Y	N	Y	N	50	2							1	Y	84	Y	16		500	300	300			1				150
185	Y	Y	N			Y	N	Y	N		2					1			Y					500	300	300			1
186	Y	Y	N			Y	N	Y	N	10	2		1						Y	324	Y	32		500	300		500		1
187	Y	N	Y	30		Y	N	Y	N	10	5		1						Y	36	Y	32		500	300	300			1
188	Y	Y	Y	114		Y	Y	Y	N	8	4						1		Y	121	Y	20		500	300	300			1
189	Y	N	Y	26		Y	N	Y	Y	5	1							1	Y	72	Y	32		500	300	300			4.5
190	Y	Y	N			Y	N	Y	N	100	1				1				Y	180	Y	24		1000	300	300			1
191	Y	Y	Y	120		Y	N	Y	N	7	1							1		132	Y	20		500	300	300			1
192	Y	Y	N			Y	N	Y	N	10	2		1						N	96	Y	28		500	300	300			1
193	Y	Y	N			Y	N	Y	N	100	2			1					Y	264	Y	20			300	300	500		1	3
194	Y	Y	N			N		N		8	3		1						Y	24	Y	20		500	300	300			1	3
195	Y	Y	N			Y	N	Y	N	8	5		1						N	48	Y	20		500	300	300			1
196	Y	N	Y	12	4	Y	N	Y	N	15	3		1						N	13	Y	20		500	300	300			1
197	Y	Y	Y			Y	N	N		3	1							1	Y	54	Y	20		500	300	300			1	3
198	Y		Y	23		Y		Y		10	2		1						Y	24	Y	20			300	300	500		1		50
199	Y	Y	N	29	0.5	Y	Y	Y	N	10	2		1						Y	28	Y	20		500	300	300			2	3
200	Y	Y	N			Y	N	Y	N	10	1		1						N	26	Y	8		500	300	300			1
201	Y	Y	Y	84		Y	N	N		10	2		1						N	96	Y	16		500	300	300			1
202	Y	Y				Y	N	Y	N	18	4		1						N	36	Y	20		500	300	300			4.5
203	Y	Y	N			Y	N	Y	N	6	5							1	N		Y	36			300	399	500		1
204	Y	Y	N			Y	N	Y	N	15	1						1		Y	9	Y	18		500	300	300			1		50
205		Y	Y	144	0.25	Y	Y	N		20	2			1					Y		Y	16		500	300	300			1	3
206	Y	Y	Y	120	3	Y	N	Y	N	20	4		1						N	120	Y	18		500	300	300			1
207		Y	N			Y	Y	N		4	4					1			Y	5	Y	18		500	300	300			1
208	Y	Y	Y	27	0.25	Y	Y	Y	N	15	5		1						N	12	Y	16		500	300	300			2	3
209	Y	Y	Y	270		Y	N	Y	N	25	7		1						Y	48	Y	16		500	300		500		1
210	Y	Y	N			Y	N	Y	Y	6	2				1				Y	5	Y	20		500	300	300			2	3
Y= yes, N= No, US= Unsure										3249	579								145	189
						169	24	160	22	194	193								54	16226
										16.7474	3								199	85.8519
																				7.15432
						0.591716	14.2012	0.625	13.75
										3249
